# Supplementary material for: Rapid inactivation and sample preparation for SARS-CoV-2 PCR-based diagnostics using TNA-Cifer Reagent E
Source: Front Microbiol. 2023 Oct 6;14:1238542. doi: 10.3389/fmicb.2023.1238542 (PMC10590215; doi:10.3389/fmicb.2023.1238542)
Supplement: Supplementary file 1 [file Table_1.xlsx]

## Sheet: AS
Table S1. Raw data for Fig. 3. Results from 41 samples from suspected COVID-19 patients collected in Sigma-Virocult virus transport medium (VTM)
samples	Results from Pathology Queensland	MagNA Pure RNA purification				TNA-Cifer Reagent E rapid sample preparation		Increase in Ct value
		RT-qPCR Ct value			Pos/Neg	RT-qPCR Ct value	Pos/Neg	TNA Cifer minus MagNA Pure
#	Gene tested & RT-qPCR Ct value	Replicate1	Replicate2	Mean
1	ORF 33	>40	>40	>40	Neg	>40	Neg
2	ORF 31	30.93	31.24	31.085	Pos	33.17	Pos	2.085
3	ORF 31	29.69	29.14	29.415	Pos	32.72	Pos	3.305
4	ORF 25	23.95	23.81	23.88	Pos	26.26	Pos	2.38
5	ORF 28	26.86	26.89	26.875	Pos	29.91	Pos	3.035
6	ORF 18	18.15	17.93	18.04	Pos	22.53	Pos	4.49
7	ORF 16	18.52	18.64	18.58	Pos	21.56	Pos	2.98
8	ORF 34	32.62	32.06	32.34	Pos	33.81	Pos	1.47
9	ORF 22	22.37	22.36	22.365	Pos	26.87	Pos	4.505
10	ORF 24	21.85	21.78	21.815	Pos	23.85	Pos	2.035
11	ORF 21	21.14	21.46	21.3	Pos	23.65	Pos	2.35
12	ORF 19	18.82	19.24	19.03	Pos	22.45	Pos	3.42
13	ORF 15	15.78	15.93	15.855	Pos	21.61	Pos	5.755
14	ORF 29	29.59	29.72	29.655	Pos	33.39	Pos	3.735
15	ORF 24	22.75	23.12	22.935	Pos	25.74	Pos	2.805
16	ORF 18	18.94	19.32	19.13	Pos	21.84	Pos	2.71
17	ORF 16	14.93	15.18	15.055	Pos	18.9	Pos	3.845
18	ORF 26	27.85	27.58	27.715	Pos	29.74	Pos	2.025
19	E 23	21.2	22.01	21.605	Pos	24.11	Pos	2.505
20	E 19	17.19	17.71	17.45	Pos	20.62	Pos	3.17
21	E 23	22.51	22.44	22.475	Pos	25.63	Pos	3.155
22	E 28	25.86	26.49	26.175	Pos	28.85	Pos	2.675
23	E 30	27.36	28.39	27.875	Pos	31.08	Pos	3.205
24	E 25	22.52	22.8	22.66	Pos	24.8	Pos	2.14
25	E 27	24.03	24.27	24.15	Pos	28.01	Pos	3.86
26	E >40	>40	>40	>40	Neg	>40	Neg
27	E 22	19.45	19.62	19.535	Pos	23.38	Pos	3.845
28	E 30	28.86	28.46	28.66	Pos	32.4	Pos	3.74
29	E 20	17.87	18.17	18.02	Pos	21.47	Pos	3.45
30	E 28	28.88	28	28.44	Pos	31.04	Pos	2.6
31	E 21	19.01	19.76	19.385	Pos	22.7	Pos	3.315
32	E 29	25.76	26.86	26.31	Pos	27.98	Pos	1.67
33	E 32	29.56	29.88	29.72	Pos	32.71	Pos	2.99
34	E 20	18.06	18.42	18.24	Pos	22.89	Pos	4.65
35	E 34	32.41	33.22	32.815	Pos	>40	Neg
36	E 24	20.91	21.53	21.22	Pos	23.89	Pos	2.67
37	E 21	18.87	19.95	19.41	Pos	22.12	Pos	2.71
38	E 25	23.07	23.62	23.345	Pos	26.55	Pos	3.205
39	E 19	16.96	17.19	17.075	Pos	22.77	Pos	5.695
40	E 29	26.95	27.73	27.34	Pos	30.04	Pos	2.7
41	E >40	>40	>40	>40	Neg	>40	Neg
							Mean increase in Ct	3.15892
Negative samples
Twenty samples that were negative for SARS-CoV-2 were also assessed using the TNA-Cifer Reagent E and all provided negative results in the RT-qPCR assay
